# Supplementary material for: Identification of a lncRNA AC011511.5- Mediated Competitive Endogenous RNA Network Involved in the Pathogenesis of Allergic Rhinitis
Source: Front Genet. 2022 May 31;13:811679. doi: 10.3389/fgene.2022.811679 (PMC9194448; doi:10.3389/fgene.2022.811679)
Supplement: Supplementary file 1 [file Table1.XLS]

## Sheet: TS1
Correlation between mRNAs and lncRNAs
	mRNA	lncRNA	cor	pvalue
cor	WARS	BX890604.1	0.993607	6.12e-05
cor1	LRRK2	BX890604.1	0.977677	0.000741915
cor2	LPCAT2	BX890604.1	0.981422	0.000514507
cor3	GAA	BX890604.1	0.988076	0.000212425
cor4	FES	BX890604.1	0.985524	0.000312832
cor5	LOC441528	BX890604.1	0.995678	2.8e-05
cor6	CAT	BX890604.1	0.990587	0.000132493
cor7	MARCKS	AC007620.2	0.975208	0.000914376
cor8	BCL2A1	AC007620.2	0.989446	0.00016649
cor9	AATK	AC007620.2	0.981355	0.000518199
cor10	MSRB1	AC007620.2	0.989256	0.000172534
cor11	S100A8	AC007620.2	0.985746	0.000303309
cor12	TIMP2	AC007620.2	0.982516	0.00045588
cor13	MYD88	AC007620.2	0.995357	3.23e-05
cor14	SLC7A7	AC007620.2	0.979692	0.000614438
cor15	ALDH2	AC007620.2	0.976901	0.000794186
cor16	GAA	AC007620.2	0.983797	0.000391664
cor17	FRAT1	AC007620.2	0.98789	0.000219073
cor18	SEMA4A	AC007620.2	0.983093	0.000426345
cor19	PROK2	AC007620.2	0.98798	0.000215856
cor20	SPI1	AC007620.2	0.982432	0.000460251
cor21	BASP1	AC007620.2	0.974926	0.000935165
cor22	IRF9	AC007620.2	0.979751	0.000610904
cor23	C20orf24	AC007620.2	0.974144	0.000994154
cor24	SECTM1	AC007620.2	0.987692	0.0002263
cor25	RHOG	AC007620.2	0.975057	0.000925492
cor26	CFP	AC007620.2	0.980174	0.000585693
cor27	DOK3	AC007620.2	0.979585	0.000620911
cor28	S100A9	AC007620.2	0.97466	0.000955033
cor29	LRRC25	AC007620.2	0.980013	0.000595224
cor30	IFITM3	AC007620.2	0.990784	0.000127005
cor31	LY96	AC007620.2	0.986921	0.000255478
cor32	PGD	AC007620.2	0.975743	0.00087549
cor33	IFITM2	AC007620.2	0.982082	0.00047872
cor34	IFITM1	AC007620.2	0.992182	9.14e-05
cor35	CARD17	AC007620.2	0.97841	0.000694164
cor36	TNFSF13	AC007620.2	0.978883	0.000664164
cor37	PRR13	AC011511.5	0.99063	0.000131289
cor38	MARCKS	AC011511.5	0.992725	7.92e-05
cor39	TYROBP	AC011511.5	0.9961	2.28e-05
cor40	DHRS13	AC011511.5	0.995404	3.16e-05
cor41	APOBR	AC011511.5	0.991687	0.000103375
cor42	AATK	AC011511.5	0.987309	0.000240574
cor43	LGALS9C	AC011511.5	0.983727	0.000395085
cor44	IL4R	AC011511.5	0.985038	0.000334131
cor45	CSTA	AC011511.5	0.994196	5.04e-05
cor46	GNG10	AC011511.5	0.990513	0.000134579
cor47	S100A11	AC011511.5	0.98878	0.000188123
cor48	CARD16	AC011511.5	0.995418	3.14e-05
cor49	FES	AC011511.5	0.974547	0.000963538
cor50	FRAT1	AC011511.5	0.983896	0.000386917
cor51	GNA15	AC011511.5	0.982908	0.000435714
cor52	MS4A6A	AC011511.5	0.975524	0.000891313
cor53	CEACAM3	AC011511.5	0.977944	0.000724347
cor54	LY96	AC011511.5	0.976671	0.000810022
cor55	AMICA1	AC011511.5	0.98867	0.000191818
cor56	PGD	AC011511.5	0.981061	0.000534636
cor57	CHST15	AC011511.5	0.975771	0.000873488
cor58	CEBPB	AC011511.5	0.984797	0.000344949
cor59	IFITM2	AC011511.5	0.974218	0.000988534
cor60	SH2B2	AC011511.5	0.995899	2.52e-05
cor61	MAP3K11	AC011511.5	0.996077	2.31e-05
cor62	CARD17	AC011511.5	0.976323	0.000834286
cor63	CYTH4	AC011511.5	0.99612	2.26e-05
cor64	C19orf38	AC011511.5	0.990487	0.000135325
cor65	NCF4	AC011511.5	0.988879	0.00018484
cor66	B4GALT5	AC011511.5	0.98908	0.000178215
cor67	PLAUR	AC011511.5	0.984078	0.000378263
cor68	MGAM	AC011511.5	0.97418	0.000991414
cor69	NMI	AC011511.5	0.984617	0.000353144
cor70	ALOX5	AC011511.5	0.989473	0.00016564
cor71	CD33	AC011511.5	0.993261	6.8e-05
cor72	RGS19	AC011511.5	0.991205	0.000115684
cor73	FNDC3B	AC011511.5	0.984073	0.000378483
cor74	C5AR1	AC011511.5	0.981575	0.000506068
cor75	CNN2	AC011511.5	0.977889	0.000727944
cor76	PLEKHO1	AC011511.5	0.981485	0.000511024
cor77	MXD1	AC011511.5	0.98817	0.000209107
cor78	MNDA	AC011511.5	0.990645	0.00013087
cor79	STAT5A	AC011511.5	0.982019	0.000482044
cor80	VMP1	AC011511.5	0.979761	0.000610274
cor81	LILRB1	AC011511.5	0.984576	0.000355
cor82	RNF149	AC011511.5	0.978284	0.000702257
cor83	RAB5C	AC011511.5	0.976632	0.000812716
cor84	DENND5A	AC011511.5	0.988041	0.000213667
cor85	RNF166	AC011511.5	0.989324	0.000170344
cor86	LILRB2	AC011511.5	0.980466	0.000568662
cor87	CYBA	AC011511.5	0.978905	0.000662825
cor88	GMFG	AC011511.5	0.986336	0.000278801
cor89	PPP1R9B	AC011511.5	0.985281	0.00032337
cor90	TNFSF10	AC011511.5	0.991815	0.000100207
cor91	DUSP6	AC011511.5	0.98942	0.00016731
cor92	BEST1	AC011511.5	0.983765	0.000393214
cor93	DPEP2	AC011511.5	0.996276	2.08e-05
cor94	DOPEY2	AC011511.5	0.979592	0.000620482
cor95	DTX3L	AC011511.5	0.979702	0.000613805
cor96	APBB1IP	AC011511.5	0.977236	0.000771435
cor97	ERF	AC011511.5	0.99192	9.77e-05
cor98	PLCB2	AC011511.5	0.982802	0.00044112
cor99	IQGAP1	AC011511.5	0.974364	0.000977371
cor100	TRIOBP	AC011511.5	0.98659	0.000268519
cor101	PLXNC1	AC011511.5	0.992685	8.01e-05
cor102	MEGF9	AC011511.5	0.986639	0.000266565
cor103	HSPA1A	AC011511.5	0.981937	0.000486485
cor104	BST2	AC011511.5	0.980718	0.000554094
cor105	SNX27	AC011511.5	0.977464	0.000756094
cor106	SLC43A2	AC011511.5	0.991511	0.000107784
cor107	UBL5	AC011511.5	0.980188	0.000584856
cor108	NUAK2	AC011511.5	0.986368	0.000277487
cor109	DEF8	AC011511.5	0.997216	1.16e-05
cor110	lnc-CEACAM18-2	AC011511.5	0.977196	0.000774088
cor111	IGSF6	AC011511.5	0.989967	0.000150474
cor112	TOPORS	AC011511.5	0.978346	0.000698248
cor113	RTN4	AC011511.5	0.976402	0.00082875
cor114	LILRB3	AC011511.5	0.995828	2.61e-05
cor115	ARHGAP1	AC011511.5	0.982151	0.000475022
cor116	SELL	AC011511.5	0.977858	0.000729959
cor117	TAP1	AC011511.5	0.987458	0.000234982
cor118	NABP1	AC011511.5	0.982316	0.000466329
cor119	MYO1F	AC011511.5	0.990845	0.000125324
cor120	ZFP36L1	AC011511.5	0.991165	0.000116752
cor121	PXN	AC011511.5	0.978976	0.000658362
cor122	CMTM2	AC011511.5	0.982878	0.000437226
cor123	NCF2	AC011511.5	0.998819	2.09e-06
cor124	NDUFB6	AC011511.5	0.989936	0.000151418
cor125	NAMPT	AC011511.5	0.995355	3.23e-05
cor126	PILRA	AC011511.5	0.981951	0.000485686
cor127	SRGN	AC011511.5	0.981295	0.00052155
cor128	COTL1	AC011511.5	0.976448	0.000825524
cor129	LILRA2	AC011511.5	0.989054	0.000179073
cor130	FAM129A	AC011511.5	0.990624	0.000131444
cor131	TMEM140	AC011511.5	0.991179	0.000116379
cor132	MCOLN1	AC011511.5	0.9982	4.86e-06
cor133	SH2D3C	AC011511.5	0.992515	8.38e-05
cor134	CSF2RB	AC011511.5	0.976349	0.000832461
cor135	ALOX5AP	AC011511.5	0.988062	0.000212912
cor136	IL6R	AC011511.5	0.975359	0.000903288
cor137	TNFRSF10C	AC011511.5	0.974405	0.00097424
cor138	ADAM8	AC011511.5	0.984064	0.000378913
cor139	MVP	AC011511.5	0.995511	3.02e-05
cor140	SORL1	AC011511.5	0.986996	0.000252574
cor141	ACAA1	AC011511.5	0.977801	0.000733695
cor142	ADAR	AC011511.5	0.974763	0.000947343
cor143	TMEM154	AC011511.5	0.986222	0.00028344
cor144	VCAN	AC011511.5	0.986276	0.000281249
