# Supplementary material for: Identification of a lncRNA AC011511.5- Mediated Competitive Endogenous RNA Network Involved in the Pathogenesis of Allergic Rhinitis
Source: Front Genet. 2022 May 31;13:811679. doi: 10.3389/fgene.2022.811679 (PMC9194448; doi:10.3389/fgene.2022.811679)
Supplement: Supplementary file 2 [file Table2.XLS]

## Sheet: jVenn-AC007620.2
The intersections of lncRNA ACO07620.2 and co-expressed mRNAs
lncRNA AC011511.5	cor-mRNA	lncRNA AC007620.2|cor-mRNA
No	hsa-miR-103a-3p	hsa-miR-1-3p
	hsa-miR-107	hsa-miR-186-5p
	hsa-miR-1271-5p	hsa-miR-206
	hsa-miR-140-3p	hsa-miR-296-3p
	hsa-miR-15a-5p	hsa-miR-613
	hsa-miR-15b-5p
	hsa-miR-16-5p
	hsa-miR-182-5p
	hsa-miR-193a-3p
	hsa-miR-193b-3p
	hsa-miR-195-5p
	hsa-miR-214-3p
	hsa-miR-2467-3p
	hsa-miR-328-3p
	hsa-miR-331-3p
	hsa-miR-361-3p
	hsa-miR-3619-5p
	hsa-miR-371a-5p
	hsa-miR-3909
	hsa-miR-3918
	hsa-miR-424-5p
	hsa-miR-449c-5p
	hsa-miR-4524b-5p
	hsa-miR-491-5p
	hsa-miR-495-3p
	hsa-miR-497-5p
	hsa-miR-503-5p
	hsa-miR-541-3p
	hsa-miR-545-3p
	hsa-miR-574-5p
	hsa-miR-654-5p
	hsa-miR-6838-5p
	hsa-miR-761
	hsa-miR-9-5p
	hsa-miR-96-5p
	hsa-miR-1224-5p
	hsa-miR-1321
	hsa-miR-135a-5p
	hsa-miR-135b-5p
	hsa-miR-2278
	hsa-miR-2355-3p
	hsa-miR-300
	hsa-miR-30a-5p
	hsa-miR-30b-5p
	hsa-miR-30c-5p
	hsa-miR-30d-5p
	hsa-miR-30e-5p
	hsa-miR-320b
	hsa-miR-320c
	hsa-miR-320d
	hsa-miR-330-3p
	hsa-miR-340-5p
	hsa-miR-374a-5p
	hsa-miR-374b-5p
	hsa-miR-381-3p
	hsa-miR-410-3p
	hsa-miR-4701-5p
	hsa-miR-4739
	hsa-miR-4766-5p
	hsa-miR-488-3p
	hsa-miR-515-5p
	hsa-miR-519e-5p
	hsa-miR-520d-5p
	hsa-miR-524-5p
	hsa-miR-526b-5p
	hsa-miR-588
	hsa-miR-628-5p
	hsa-miR-671-5p
	hsa-miR-1185-5p
	hsa-miR-122-5p
	hsa-miR-127-3p
	hsa-miR-1270
	hsa-miR-129-5p
	hsa-miR-130a-3p
	hsa-miR-130b-3p
	hsa-miR-139-5p
	hsa-miR-140-5p
	hsa-miR-142-5p
	hsa-miR-150-5p
	hsa-miR-185-5p
	hsa-miR-196a-5p
	hsa-miR-196b-5p
	hsa-miR-200b-3p
	hsa-miR-200c-3p
	hsa-miR-204-5p
	hsa-miR-211-5p
	hsa-miR-2116-3p
	hsa-miR-212-5p
	hsa-miR-219a-5p
	hsa-miR-25-3p
	hsa-miR-299-3p
	hsa-miR-301a-3p
	hsa-miR-301b-3p
	hsa-miR-3145-3p
	hsa-miR-3150b-3p
	hsa-miR-32-5p
	hsa-miR-323a-3p
	hsa-miR-324-5p
	hsa-miR-339-5p
	hsa-miR-33a-5p
	hsa-miR-33b-5p
	hsa-miR-34a-5p
	hsa-miR-34c-5p
	hsa-miR-363-3p
	hsa-miR-367-3p
	hsa-miR-382-5p
	hsa-miR-384
	hsa-miR-409-3p
	hsa-miR-429
	hsa-miR-4306
	hsa-miR-432-5p
	hsa-miR-433-3p
	hsa-miR-449a
	hsa-miR-449b-5p
	hsa-miR-452-5p
	hsa-miR-454-3p
	hsa-miR-4640-3p
	hsa-miR-4644
	hsa-miR-4784
	hsa-miR-483-3p
	hsa-miR-486-5p
	hsa-miR-493-3p
	hsa-miR-493-5p
	hsa-miR-494-3p
	hsa-miR-500a-3p
	hsa-miR-508-3p
	hsa-miR-509-3p
	hsa-miR-516b-5p
	hsa-miR-532-3p
	hsa-miR-542-3p
	hsa-miR-543
	hsa-miR-552-3p
	hsa-miR-556-3p
	hsa-miR-579-3p
	hsa-miR-580-3p
	hsa-miR-582-3p
	hsa-miR-620
	hsa-miR-642a-5p
	hsa-miR-6509-3p
	hsa-miR-656-3p
	hsa-miR-665
	hsa-miR-668-3p
	hsa-miR-7-5p
	hsa-miR-760
	hsa-miR-766-5p
	hsa-miR-887-3p
	hsa-miR-92a-3p
	hsa-miR-92b-3p
	hsa-miR-1295a
	hsa-miR-411-5p
	hsa-miR-513b-5p
	hsa-miR-514a-5p
	hsa-miR-671-3p
	hsa-miR-124-3p
	hsa-miR-1269a
	hsa-miR-1269b
	hsa-miR-1297
	hsa-miR-141-3p
	hsa-miR-151a-5p
	hsa-miR-181a-5p
	hsa-miR-181b-5p
	hsa-miR-181c-5p
	hsa-miR-181d-5p
	hsa-miR-183-5p
	hsa-miR-18a-5p
	hsa-miR-18b-5p
	hsa-miR-193a-5p
	hsa-miR-200a-3p
	hsa-miR-218-5p
	hsa-miR-2355-5p
	hsa-miR-23a-3p
	hsa-miR-23b-3p
	hsa-miR-26a-5p
	hsa-miR-26b-5p
	hsa-miR-329-3p
	hsa-miR-335-5p
	hsa-miR-3614-5p
	hsa-miR-362-3p
	hsa-miR-365a-3p
	hsa-miR-369-3p
	hsa-miR-377-3p
	hsa-miR-425-5p
	hsa-miR-4465
	hsa-miR-4731-5p
	hsa-miR-506-3p
	hsa-miR-513c-5p
	hsa-miR-520a-5p
	hsa-miR-522-3p
	hsa-miR-525-5p
	hsa-miR-641
	hsa-miR-873-5p
	hsa-miR-892c-5p
	hsa-let-7a-5p
	hsa-let-7b-5p
	hsa-let-7c-5p
	hsa-let-7d-5p
	hsa-let-7e-5p
	hsa-let-7f-5p
	hsa-let-7g-5p
	hsa-let-7i-5p
	hsa-miR-1252-5p
	hsa-miR-1294
	hsa-miR-1914-3p
	hsa-miR-2682-5p
	hsa-miR-3184-5p
	hsa-miR-34b-5p
	hsa-miR-423-5p
	hsa-miR-4428
	hsa-miR-4458
	hsa-miR-4500
	hsa-miR-485-5p
	hsa-miR-5047
	hsa-miR-5194
	hsa-miR-98-5p
	hsa-miR-105-5p
	hsa-miR-1287-5p
	hsa-miR-1296-5p
	hsa-miR-1298-5p
	hsa-miR-1301-3p
	hsa-miR-130a-5p
	hsa-miR-136-5p
	hsa-miR-147a
	hsa-miR-190a-5p
	hsa-miR-199a-3p
	hsa-miR-199b-3p
	hsa-miR-205-5p
	hsa-miR-22-3p
	hsa-miR-223-3p
	hsa-miR-23c
	hsa-miR-296-5p
	hsa-miR-3163
	hsa-miR-3180-3p
	hsa-miR-3180
	hsa-miR-3196
	hsa-miR-337-3p
	hsa-miR-339-3p
	hsa-miR-383-5p
	hsa-miR-3940-3p
	hsa-miR-520g-3p
	hsa-miR-520h
	hsa-miR-616-3p
	hsa-miR-652-3p
	hsa-miR-744-5p
	hsa-miR-885-5p
	hsa-miR-942-5p
	hsa-miR-1286
	hsa-miR-129-2-3p
	hsa-miR-138-5p
	hsa-miR-153-3p
	hsa-miR-1913
	hsa-miR-216a-5p
	hsa-miR-216b-5p
	hsa-miR-28-5p
	hsa-miR-29a-3p
	hsa-miR-29b-3p
	hsa-miR-29c-3p
	hsa-miR-3064-5p
	hsa-miR-3127-5p
	hsa-miR-3139
	hsa-miR-324-3p
	hsa-miR-326
	hsa-miR-330-5p
	hsa-miR-365b-3p
	hsa-miR-371a-3p
	hsa-miR-423-3p
	hsa-miR-448
	hsa-miR-655-3p
	hsa-miR-708-5p
	hsa-miR-877-5p
	hsa-miR-1179
	hsa-miR-128-3p
	hsa-miR-19a-3p
	hsa-miR-19b-3p
	hsa-miR-338-3p
	hsa-miR-4640-5p
	hsa-miR-4726-5p
	hsa-miR-1307-3p
	hsa-miR-3679-5p
	hsa-miR-518a-3p
	hsa-miR-518b
	hsa-miR-518c-3p
	hsa-miR-518d-3p
	hsa-miR-518f-3p
	hsa-miR-106a-5p
	hsa-miR-106b-5p
	hsa-miR-1197
	hsa-miR-1276
	hsa-miR-1343-3p
	hsa-miR-149-5p
	hsa-miR-17-5p
	hsa-miR-199a-5p
	hsa-miR-199b-5p
	hsa-miR-20a-5p
	hsa-miR-20b-5p
	hsa-miR-210-3p
	hsa-miR-2114-5p
	hsa-miR-24-3p
	hsa-miR-302a-3p
	hsa-miR-302b-3p
	hsa-miR-302c-3p
	hsa-miR-302d-3p
	hsa-miR-302e
	hsa-miR-3611
	hsa-miR-372-3p
	hsa-miR-373-3p
	hsa-miR-4436a
	hsa-miR-5000-3p
	hsa-miR-512-3p
	hsa-miR-519a-3p
	hsa-miR-519b-3p
	hsa-miR-519c-3p
	hsa-miR-519d-3p
	hsa-miR-520a-3p
	hsa-miR-520c-3p
	hsa-miR-520d-3p
	hsa-miR-520f-3p
	hsa-miR-526b-3p
	hsa-miR-5590-3p
	hsa-miR-585-3p
	hsa-miR-627-5p
	hsa-miR-876-5p
	hsa-miR-93-5p
	hsa-miR-934
	hsa-miR-944
	hsa-miR-3129-5p
	hsa-miR-101-3p
	hsa-miR-10a-5p
	hsa-miR-10b-5p
	hsa-miR-126-5p
	hsa-miR-132-3p
	hsa-miR-1323
	hsa-miR-133a-3p
	hsa-miR-133b
	hsa-miR-142-3p
	hsa-miR-143-3p
	hsa-miR-144-3p
	hsa-miR-144-5p
	hsa-miR-145-5p
	hsa-miR-151a-3p
	hsa-miR-155-5p
	hsa-miR-187-3p
	hsa-miR-188-5p
	hsa-miR-194-5p
	hsa-miR-202-5p
	hsa-miR-208a-3p
	hsa-miR-208b-3p
	hsa-miR-212-3p
	hsa-miR-216a-3p
	hsa-miR-221-3p
	hsa-miR-222-3p
	hsa-miR-224-5p
	hsa-miR-27a-3p
	hsa-miR-27b-3p
	hsa-miR-299-5p
	hsa-miR-3146
	hsa-miR-3150a-3p
	hsa-miR-3200-5p
	hsa-miR-325
	hsa-miR-342-3p
	hsa-miR-345-5p
	hsa-miR-3613-5p
	hsa-miR-3617-5p
	hsa-miR-362-5p
	hsa-miR-3622b-5p
	hsa-miR-3681-3p
	hsa-miR-370-3p
	hsa-miR-374c-3p
	hsa-miR-374c-5p
	hsa-miR-379-5p
	hsa-miR-3942-5p
	hsa-miR-4262
	hsa-miR-4424
	hsa-miR-455-5p
	hsa-miR-4703-5p
	hsa-miR-4712-5p
	hsa-miR-4766-3p
	hsa-miR-4770
	hsa-miR-490-3p
	hsa-miR-499a-5p
	hsa-miR-501-3p
	hsa-miR-502-3p
	hsa-miR-506-5p
	hsa-miR-510-5p
	hsa-miR-513a-5p
	hsa-miR-5195-3p
	hsa-miR-548o-3p
	hsa-miR-5687
	hsa-miR-5688
	hsa-miR-576-5p
	hsa-miR-577
	hsa-miR-584-5p
	hsa-miR-599
	hsa-miR-6088
	hsa-miR-624-3p
	hsa-miR-660-5p
	hsa-miR-664b-3p
	hsa-miR-6866-3p
	hsa-miR-6893-3p
	hsa-miR-758-3p
	hsa-miR-770-5p
	hsa-miR-802
	hsa-miR-888-5p
	hsa-miR-889-3p
	hsa-miR-197-3p
	hsa-miR-31-5p
	hsa-miR-3167
	hsa-miR-3173-5p
	hsa-miR-582-5p
	hsa-miR-615-3p
	hsa-miR-1245b-5p
	hsa-miR-134-5p
	hsa-miR-146a-5p
	hsa-miR-146b-5p
	hsa-miR-219a-2-3p
	hsa-miR-3126-5p
	hsa-miR-3142
	hsa-miR-3194-3p
	hsa-miR-3200-3p
	hsa-miR-346
	hsa-miR-3612
	hsa-miR-3681-5p
	hsa-miR-421
	hsa-miR-532-5p
	hsa-miR-5586-5p
	hsa-miR-5691
	hsa-miR-589-5p
	hsa-miR-625-5p
	hsa-miR-650
	hsa-miR-6504-5p
	hsa-miR-6512-3p
	hsa-miR-654-3p
	hsa-miR-874-3p
	hsa-miR-148a-3p
	hsa-miR-148b-3p
	hsa-miR-152-3p
	hsa-miR-3186-3p
	hsa-miR-455-3p
	hsa-miR-4761-3p
	hsa-miR-556-5p
	hsa-miR-642b-5p
	hsa-miR-1278
	hsa-miR-224-3p
	hsa-miR-489-3p
	hsa-miR-518d-5p
	hsa-miR-519b-5p
	hsa-miR-519c-5p
	hsa-miR-520c-5p
	hsa-miR-154-5p
	hsa-miR-3622a-5p
	hsa-miR-4429
	hsa-miR-4525
	hsa-miR-5010-5p
	hsa-miR-514a-3p
	hsa-miR-4756-5p
	hsa-miR-3179
	hsa-miR-5094
	hsa-miR-1908-5p
	hsa-miR-663a
	hsa-miR-7153-5p
	hsa-miR-191-5p
	hsa-miR-3666
	hsa-miR-376c-3p
	hsa-miR-378a-3p
	hsa-miR-380-3p
	hsa-miR-422a
	hsa-miR-4295
	hsa-miR-431-5p
	hsa-miR-450b-5p
	hsa-miR-4676-3p
	hsa-miR-483-5p
	hsa-miR-487a-3p
	hsa-miR-551a
	hsa-miR-551b-3p
	hsa-miR-629-5p
	hsa-miR-875-5p
	hsa-miR-892c-3p
	hsa-miR-941

## Sheet: jVenn-AC011511.5
The intersections of lncRNA ACO11511.5 and co-expressed mRNAs
lncRNA AC011511.5	cor-mRNA	lncRNA AC011511.5|cor-mRNA
hsa-miR-6763-5p	hsa-miR-103a-3p	hsa-miR-129-5p
hsa-miR-6787-5p	hsa-miR-107	hsa-miR-151a-5p
	hsa-miR-1271-5p	hsa-miR-151b
	hsa-miR-140-3p	hsa-miR-188-5p
	hsa-miR-15a-5p	hsa-miR-1908-5p
	hsa-miR-15b-5p	hsa-miR-204-5p
	hsa-miR-16-5p	hsa-miR-211-5p
	hsa-miR-182-5p	hsa-miR-2681-5p
	hsa-miR-193a-3p	hsa-miR-3150a-3p
	hsa-miR-193b-3p	hsa-miR-3187-3p
	hsa-miR-195-5p	hsa-miR-3690
	hsa-miR-214-3p	hsa-miR-4525
	hsa-miR-2467-3p	hsa-miR-5010-5p
	hsa-miR-328-3p	hsa-miR-518d-5p
	hsa-miR-331-3p	hsa-miR-518e-5p
	hsa-miR-361-3p	hsa-miR-518f-5p
	hsa-miR-3619-5p	hsa-miR-519a-5p
	hsa-miR-371a-5p	hsa-miR-519b-5p
	hsa-miR-3909	hsa-miR-519c-5p
	hsa-miR-3918	hsa-miR-520c-5p
	hsa-miR-424-5p	hsa-miR-522-5p
	hsa-miR-449c-5p	hsa-miR-523-5p
	hsa-miR-4524b-5p	hsa-miR-576-5p
	hsa-miR-491-5p	hsa-miR-663a
	hsa-miR-495-3p	hsa-miR-665
	hsa-miR-497-5p	hsa-miR-6866-3p
	hsa-miR-503-5p	hsa-miR-744-5p
	hsa-miR-541-3p
	hsa-miR-545-3p
	hsa-miR-574-5p
	hsa-miR-654-5p
	hsa-miR-6838-5p
	hsa-miR-761
	hsa-miR-9-5p
	hsa-miR-96-5p
	hsa-miR-1193
	hsa-miR-1276
	hsa-miR-1286
	hsa-miR-1343-3p
	hsa-miR-148a-3p
	hsa-miR-148b-3p
	hsa-miR-152-3p
	hsa-miR-193a-5p
	hsa-miR-199a-5p
	hsa-miR-199b-5p
	hsa-miR-2278
	hsa-miR-23a-3p
	hsa-miR-23b-3p
	hsa-miR-24-3p
	hsa-miR-25-3p
	hsa-miR-299-3p
	hsa-miR-302a-3p
	hsa-miR-302b-3p
	hsa-miR-302c-3p
	hsa-miR-302d-3p
	hsa-miR-302e
	hsa-miR-3180-3p
	hsa-miR-3180
	hsa-miR-3184-5p
	hsa-miR-3196
	hsa-miR-32-5p
	hsa-miR-326
	hsa-miR-337-3p
	hsa-miR-346
	hsa-miR-363-3p
	hsa-miR-365a-3p
	hsa-miR-365b-3p
	hsa-miR-367-3p
	hsa-miR-371a-3p
	hsa-miR-372-3p
	hsa-miR-373-3p
	hsa-miR-421
	hsa-miR-423-5p
	hsa-miR-4436a
	hsa-miR-450b-5p
	hsa-miR-4701-5p
	hsa-miR-4731-5p
	hsa-miR-483-3p
	hsa-miR-5000-3p
	hsa-miR-501-3p
	hsa-miR-502-3p
	hsa-miR-512-3p
	hsa-miR-519a-3p
	hsa-miR-519b-3p
	hsa-miR-519c-3p
	hsa-miR-520a-3p
	hsa-miR-520c-3p
	hsa-miR-520d-3p
	hsa-miR-520f-3p
	hsa-miR-532-3p
	hsa-miR-577
	hsa-miR-588
	hsa-miR-628-5p
	hsa-miR-671-5p
	hsa-miR-876-5p
	hsa-miR-92a-3p
	hsa-miR-92b-3p
	hsa-miR-942-5p
	hsa-miR-490-3p
	hsa-let-7a-5p
	hsa-let-7b-5p
	hsa-let-7c-5p
	hsa-let-7d-5p
	hsa-let-7e-5p
	hsa-let-7f-5p
	hsa-let-7g-5p
	hsa-let-7i-5p
	hsa-miR-1-3p
	hsa-miR-101-3p
	hsa-miR-105-5p
	hsa-miR-106a-5p
	hsa-miR-106b-5p
	hsa-miR-10a-5p
	hsa-miR-10b-5p
	hsa-miR-1179
	hsa-miR-1185-5p
	hsa-miR-1224-5p
	hsa-miR-124-3p
	hsa-miR-1249-3p
	hsa-miR-1251-5p
	hsa-miR-125a-5p
	hsa-miR-125b-5p
	hsa-miR-1269a
	hsa-miR-1269b
	hsa-miR-1270
	hsa-miR-128-3p
	hsa-miR-1287-5p
	hsa-miR-1294
	hsa-miR-1301-3p
	hsa-miR-130a-3p
	hsa-miR-130b-3p
	hsa-miR-132-3p
	hsa-miR-1321
	hsa-miR-1323
	hsa-miR-133a-3p
	hsa-miR-133b
	hsa-miR-134-5p
	hsa-miR-135a-5p
	hsa-miR-135b-5p
	hsa-miR-138-5p
	hsa-miR-139-5p
	hsa-miR-140-5p
	hsa-miR-141-3p
	hsa-miR-142-5p
	hsa-miR-143-3p
	hsa-miR-144-3p
	hsa-miR-146a-5p
	hsa-miR-146b-5p
	hsa-miR-147a
	hsa-miR-149-5p
	hsa-miR-151a-3p
	hsa-miR-154-5p
	hsa-miR-155-5p
	hsa-miR-17-5p
	hsa-miR-181a-5p
	hsa-miR-181b-5p
	hsa-miR-181c-5p
	hsa-miR-181d-5p
	hsa-miR-183-5p
	hsa-miR-185-5p
	hsa-miR-186-5p
	hsa-miR-1913
	hsa-miR-1914-3p
	hsa-miR-192-5p
	hsa-miR-197-3p
	hsa-miR-199a-3p
	hsa-miR-199b-3p
	hsa-miR-200a-3p
	hsa-miR-200b-3p
	hsa-miR-200c-3p
	hsa-miR-205-5p
	hsa-miR-206
	hsa-miR-20a-5p
	hsa-miR-20b-5p
	hsa-miR-210-3p
	hsa-miR-2114-5p
	hsa-miR-212-3p
	hsa-miR-212-5p
	hsa-miR-215-5p
	hsa-miR-216a-3p
	hsa-miR-216a-5p
	hsa-miR-216b-5p
	hsa-miR-22-3p
	hsa-miR-223-3p
	hsa-miR-224-3p
	hsa-miR-224-5p
	hsa-miR-2682-5p
	hsa-miR-27a-3p
	hsa-miR-27b-3p
	hsa-miR-28-5p
	hsa-miR-301a-3p
	hsa-miR-301b-3p
	hsa-miR-3064-5p
	hsa-miR-3118
	hsa-miR-3127-5p
	hsa-miR-3164
	hsa-miR-3173-5p
	hsa-miR-3194-3p
	hsa-miR-3200-5p
	hsa-miR-324-3p
	hsa-miR-324-5p
	hsa-miR-325
	hsa-miR-329-3p
	hsa-miR-335-5p
	hsa-miR-338-3p
	hsa-miR-339-5p
	hsa-miR-33a-5p
	hsa-miR-33b-5p
	hsa-miR-340-5p
	hsa-miR-342-3p
	hsa-miR-345-3p
	hsa-miR-345-5p
	hsa-miR-34b-5p
	hsa-miR-3605-5p
	hsa-miR-361-5p
	hsa-miR-3614-5p
	hsa-miR-362-3p
	hsa-miR-362-5p
	hsa-miR-3681-3p
	hsa-miR-370-3p
	hsa-miR-377-3p
	hsa-miR-378a-3p
	hsa-miR-378b
	hsa-miR-378c
	hsa-miR-378d
	hsa-miR-378e
	hsa-miR-378f
	hsa-miR-378h
	hsa-miR-378i
	hsa-miR-379-5p
	hsa-miR-383-5p
	hsa-miR-384
	hsa-miR-409-3p
	hsa-miR-411-5p
	hsa-miR-422a
	hsa-miR-425-5p
	hsa-miR-429
	hsa-miR-4319
	hsa-miR-432-5p
	hsa-miR-433-3p
	hsa-miR-4428
	hsa-miR-452-5p
	hsa-miR-454-3p
	hsa-miR-455-3p
	hsa-miR-455-5p
	hsa-miR-4739
	hsa-miR-4756-5p
	hsa-miR-486-5p
	hsa-miR-487a-3p
	hsa-miR-488-3p
	hsa-miR-489-3p
	hsa-miR-493-3p
	hsa-miR-494-3p
	hsa-miR-5047
	hsa-miR-505-3p
	hsa-miR-506-3p
	hsa-miR-510-5p
	hsa-miR-513a-5p
	hsa-miR-513b-5p
	hsa-miR-516b-5p
	hsa-miR-5194
	hsa-miR-519d-3p
	hsa-miR-520a-5p
	hsa-miR-520d-5p
	hsa-miR-520g-3p
	hsa-miR-520h
	hsa-miR-522-3p
	hsa-miR-524-5p
	hsa-miR-525-5p
	hsa-miR-526b-3p
	hsa-miR-532-5p
	hsa-miR-541-5p
	hsa-miR-542-3p
	hsa-miR-548o-3p
	hsa-miR-552-3p
	hsa-miR-556-3p
	hsa-miR-561-5p
	hsa-miR-5688
	hsa-miR-580-3p
	hsa-miR-582-3p
	hsa-miR-589-5p
	hsa-miR-613
	hsa-miR-620
	hsa-miR-624-3p
	hsa-miR-625-5p
	hsa-miR-641
	hsa-miR-642a-3p
	hsa-miR-642b-3p
	hsa-miR-651-5p
	hsa-miR-654-3p
	hsa-miR-656-3p
	hsa-miR-668-3p
	hsa-miR-670-5p
	hsa-miR-708-5p
	hsa-miR-758-3p
	hsa-miR-760
	hsa-miR-874-3p
	hsa-miR-877-5p
	hsa-miR-892c-5p
	hsa-miR-93-5p
	hsa-miR-944
	hsa-miR-98-5p
	hsa-miR-1197
	hsa-miR-122-5p
	hsa-miR-1252-5p
	hsa-miR-129-2-3p
	hsa-miR-1297
	hsa-miR-1298-5p
	hsa-miR-136-5p
	hsa-miR-18a-5p
	hsa-miR-18b-5p
	hsa-miR-194-5p
	hsa-miR-19a-3p
	hsa-miR-19b-3p
	hsa-miR-219a-2-3p
	hsa-miR-2355-5p
	hsa-miR-26a-5p
	hsa-miR-26b-5p
	hsa-miR-29a-3p
	hsa-miR-29b-3p
	hsa-miR-29c-3p
	hsa-miR-300
	hsa-miR-3142
	hsa-miR-330-3p
	hsa-miR-330-5p
	hsa-miR-34a-5p
	hsa-miR-34c-5p
	hsa-miR-3612
	hsa-miR-3666
	hsa-miR-3681-5p
	hsa-miR-381-3p
	hsa-miR-3940-3p
	hsa-miR-409-5p
	hsa-miR-4295
	hsa-miR-4306
	hsa-miR-449a
	hsa-miR-449b-5p
	hsa-miR-4640-5p
	hsa-miR-4644
	hsa-miR-4726-5p
	hsa-miR-485-5p
	hsa-miR-509-3p
	hsa-miR-515-5p
	hsa-miR-524-3p
	hsa-miR-525-3p
	hsa-miR-543
	hsa-miR-579-3p
	hsa-miR-616-3p
	hsa-miR-627-5p
	hsa-miR-650
	hsa-miR-6512-3p
	hsa-miR-7-5p
	hsa-miR-766-5p
	hsa-miR-769-5p
	hsa-miR-873-5p
	hsa-miR-941
	hsa-miR-1245b-5p
	hsa-miR-1277-3p
	hsa-miR-1278
	hsa-miR-129-1-3p
	hsa-miR-130a-5p
	hsa-miR-142-3p
	hsa-miR-145-5p
	hsa-miR-150-5p
	hsa-miR-208a-3p
	hsa-miR-208b-3p
	hsa-miR-21-5p
	hsa-miR-218-5p
	hsa-miR-219a-5p
	hsa-miR-23c
	hsa-miR-2681-3p
	hsa-miR-30a-5p
	hsa-miR-30b-5p
	hsa-miR-30c-5p
	hsa-miR-30d-5p
	hsa-miR-30e-5p
	hsa-miR-31-5p
	hsa-miR-3194-5p
	hsa-miR-320b
	hsa-miR-320c
	hsa-miR-320d
	hsa-miR-3611
	hsa-miR-369-3p
	hsa-miR-370-5p
	hsa-miR-376a-3p
	hsa-miR-376b-3p
	hsa-miR-376c-3p
	hsa-miR-379-3p
	hsa-miR-380-3p
	hsa-miR-382-3p
	hsa-miR-382-5p
	hsa-miR-3924
	hsa-miR-410-3p
	hsa-miR-411-3p
	hsa-miR-431-5p
	hsa-miR-4640-3p
	hsa-miR-496
	hsa-miR-499a-5p
	hsa-miR-500a-3p
	hsa-miR-508-3p
	hsa-miR-513c-5p
	hsa-miR-514a-3p
	hsa-miR-517a-3p
	hsa-miR-517c-3p
	hsa-miR-526b-5p
	hsa-miR-556-5p
	hsa-miR-5691
	hsa-miR-574-3p
	hsa-miR-590-5p
	hsa-miR-629-5p
	hsa-miR-642a-5p
	hsa-miR-6504-5p
	hsa-miR-653-5p
	hsa-miR-655-3p
	hsa-miR-660-5p
	hsa-miR-664b-3p
	hsa-miR-873-3p
	hsa-miR-889-3p
	hsa-miR-184
	hsa-miR-3126-5p
	hsa-miR-451a
	hsa-miR-615-3p
	hsa-miR-599
	hsa-miR-1277-5p
	hsa-miR-191-5p
	hsa-miR-296-5p
	hsa-miR-3121-3p
	hsa-miR-374a-5p
	hsa-miR-374b-5p
	hsa-miR-374c-5p
	hsa-miR-153-3p
	hsa-miR-2114-3p
	hsa-miR-296-3p
	hsa-miR-299-5p
	hsa-miR-3139
	hsa-miR-3150b-3p
	hsa-miR-3163
	hsa-miR-3186-3p
	hsa-miR-448
	hsa-miR-4735-3p
	hsa-miR-4784
	hsa-miR-516a-5p
	hsa-miR-584-5p
	hsa-miR-875-5p
	hsa-miR-127-3p
	hsa-miR-190a-5p
	hsa-miR-323a-3p
	hsa-miR-585-3p
	hsa-miR-652-3p
	hsa-miR-671-3p
	hsa-miR-887-3p
	hsa-miR-1295a
	hsa-miR-3200-3p
	hsa-miR-323b-3p
	hsa-miR-582-5p
	hsa-miR-6088
	hsa-miR-3167
	hsa-miR-1296-5p
	hsa-miR-3171
	hsa-miR-3179
	hsa-miR-5579-3p
	hsa-miR-3174
	hsa-miR-493-5p
	hsa-miR-423-3p
	hsa-miR-483-5p
	hsa-miR-523-3p
	hsa-miR-885-5p
	hsa-miR-95-3p
	hsa-miR-4766-5p
	hsa-miR-2116-3p
	hsa-miR-28-3p
	hsa-miR-3617-5p
	hsa-miR-3622a-5p
	hsa-miR-3622b-5p
	hsa-miR-4761-3p
	hsa-miR-4770
	hsa-miR-499b-5p
	hsa-miR-514b-5p
	hsa-miR-888-5p
	hsa-miR-2115-3p
	hsa-miR-4262
	hsa-miR-4458
	hsa-miR-4500
	hsa-miR-450a-5p
	hsa-miR-4662a-5p
	hsa-miR-4676-3p
	hsa-miR-5590-3p
	hsa-miR-892c-3p
	hsa-miR-1306-5p
	hsa-miR-2277-5p
	hsa-miR-5195-3p
	hsa-miR-519e-5p
	hsa-miR-126-5p
	hsa-miR-196a-5p
	hsa-miR-196b-5p
	hsa-miR-3140-3p
	hsa-miR-3529-5p
	hsa-miR-4429
	hsa-miR-802
	hsa-miR-221-3p
	hsa-miR-222-3p
	hsa-miR-374a-3p
	hsa-miR-4524a-5p
	hsa-miR-4761-5p
	hsa-miR-485-3p
	hsa-miR-5094
	hsa-miR-514b-3p
	hsa-miR-5586-5p
	hsa-miR-675-3p
	hsa-miR-6807-3p
	hsa-miR-9-3p
	hsa-miR-339-3p
	hsa-miR-545-5p
	hsa-miR-770-5p
	hsa-miR-1307-3p
	hsa-miR-3679-5p
	hsa-miR-518a-3p
	hsa-miR-518b
	hsa-miR-518c-3p
	hsa-miR-518d-3p
	hsa-miR-518f-3p
	hsa-miR-3146
	hsa-miR-3605-3p
	hsa-miR-3942-5p
	hsa-miR-202-5p
	hsa-miR-214-5p
	hsa-miR-4703-5p
	hsa-miR-4766-3p
	hsa-miR-539-3p
	hsa-miR-3129-5p
	hsa-miR-144-5p
	hsa-miR-187-3p
	hsa-miR-3613-5p
	hsa-miR-374c-3p
	hsa-miR-4424
	hsa-miR-4712-5p
	hsa-miR-506-5p
	hsa-miR-5687
	hsa-miR-6509-3p
	hsa-miR-6893-3p
	hsa-miR-154-3p
	hsa-miR-4637
	hsa-miR-500b-5p
	hsa-miR-670-3p
	hsa-miR-934
	hsa-miR-4664-3p
	hsa-miR-6835-3p
	hsa-miR-6884-5p
	hsa-miR-1911-5p
	hsa-miR-4465
	hsa-miR-2355-3p
	hsa-miR-6509-5p
	hsa-miR-642b-5p
	hsa-miR-676-3p
	hsa-miR-3944-3p
	hsa-miR-624-5p
	hsa-miR-3145-3p
	hsa-miR-4677-3p
	hsa-miR-514a-5p
	hsa-miR-4782-3p
	hsa-miR-100-5p
	hsa-miR-5009-3p
	hsa-miR-99a-5p
	hsa-miR-99b-5p
	hsa-miR-4661-5p
	hsa-miR-374b-3p

## Sheet: jVenn-BX890604
The intersections of lncRNA BX890604 and co-expressed mRNAs
lncRNA BX890604.1	cor-mRNA	lncRNA BX890604.1|cor-mRNA
hsa-miR-1276	hsa-miR-106a-5p	hsa-miR-1271-5p
hsa-miR-143-3p	hsa-miR-106b-5p	hsa-miR-145-5p
hsa-miR-188-5p	hsa-miR-1179	hsa-miR-15a-5p
hsa-miR-1908-5p	hsa-miR-127-3p	hsa-miR-15b-5p
hsa-miR-204-5p	hsa-miR-1295a	hsa-miR-16-5p
hsa-miR-211-5p	hsa-miR-1297	hsa-miR-195-5p
hsa-miR-2116-3p	hsa-miR-1323	hsa-miR-29a-3p
hsa-miR-2355-5p	hsa-miR-146a-5p	hsa-miR-29b-3p
hsa-miR-3140-3p	hsa-miR-146b-5p	hsa-miR-29c-3p
hsa-miR-3180-3p	hsa-miR-148a-3p	hsa-miR-424-5p
hsa-miR-3180	hsa-miR-148b-3p	hsa-miR-497-5p
hsa-miR-3187-3p	hsa-miR-152-3p	hsa-miR-5195-3p
hsa-miR-3196	hsa-miR-154-3p	hsa-miR-944
hsa-miR-4428	hsa-miR-17-5p
hsa-miR-4524a-5p	hsa-miR-190a-5p
hsa-miR-4524b-5p	hsa-miR-193a-3p
hsa-miR-4770	hsa-miR-193b-3p
hsa-miR-494-3p	hsa-miR-199a-5p
hsa-miR-513c-5p	hsa-miR-199b-5p
hsa-miR-514b-5p	hsa-miR-202-5p
hsa-miR-532-5p	hsa-miR-205-5p
hsa-miR-6088	hsa-miR-20a-5p
hsa-miR-663a	hsa-miR-20b-5p
hsa-miR-6746-3p	hsa-miR-219a-5p
hsa-miR-675-3p	hsa-miR-26a-5p
hsa-miR-6787-5p	hsa-miR-26b-5p
hsa-miR-6816-5p	hsa-miR-299-3p
hsa-miR-6838-5p	hsa-miR-30a-5p
hsa-miR-6866-3p	hsa-miR-30b-5p
	hsa-miR-30c-5p
	hsa-miR-30d-5p
	hsa-miR-30e-5p
	hsa-miR-320b
	hsa-miR-320c
	hsa-miR-320d
	hsa-miR-323a-3p
	hsa-miR-331-3p
	hsa-miR-337-3p
	hsa-miR-33a-5p
	hsa-miR-33b-5p
	hsa-miR-34a-5p
	hsa-miR-34c-5p
	hsa-miR-361-5p
	hsa-miR-369-3p
	hsa-miR-374a-5p
	hsa-miR-374b-5p
	hsa-miR-379-3p
	hsa-miR-380-3p
	hsa-miR-384
	hsa-miR-409-5p
	hsa-miR-410-3p
	hsa-miR-411-3p
	hsa-miR-411-5p
	hsa-miR-421
	hsa-miR-425-5p
	hsa-miR-449a
	hsa-miR-449b-5p
	hsa-miR-450b-5p
	hsa-miR-452-5p
	hsa-miR-4661-5p
	hsa-miR-487a-3p
	hsa-miR-488-3p
	hsa-miR-495-3p
	hsa-miR-496
	hsa-miR-5094
	hsa-miR-512-3p
	hsa-miR-519d-3p
	hsa-miR-520d-5p
	hsa-miR-520f-3p
	hsa-miR-524-5p
	hsa-miR-543
	hsa-miR-548o-3p
	hsa-miR-556-5p
	hsa-miR-576-5p
	hsa-miR-579-3p
	hsa-miR-580-3p
	hsa-miR-589-5p
	hsa-miR-628-5p
	hsa-miR-653-5p
	hsa-miR-758-3p
	hsa-miR-873-5p
	hsa-miR-876-5p
	hsa-miR-887-3p
	hsa-miR-889-3p
	hsa-miR-93-5p
	hsa-miR-1-3p
	hsa-miR-103a-3p
	hsa-miR-105-5p
	hsa-miR-107
	hsa-miR-1224-5p
	hsa-miR-1286
	hsa-miR-129-2-3p
	hsa-miR-1294
	hsa-miR-138-5p
	hsa-miR-147a
	hsa-miR-150-5p
	hsa-miR-153-3p
	hsa-miR-185-5p
	hsa-miR-1913
	hsa-miR-200b-3p
	hsa-miR-200c-3p
	hsa-miR-206
	hsa-miR-214-3p
	hsa-miR-216a-5p
	hsa-miR-216b-5p
	hsa-miR-2278
	hsa-miR-25-3p
	hsa-miR-28-5p
	hsa-miR-3064-5p
	hsa-miR-3127-5p
	hsa-miR-3139
	hsa-miR-32-5p
	hsa-miR-324-3p
	hsa-miR-324-5p
	hsa-miR-326
	hsa-miR-330-5p
	hsa-miR-363-3p
	hsa-miR-365a-3p
	hsa-miR-365b-3p
	hsa-miR-367-3p
	hsa-miR-371a-3p
	hsa-miR-423-3p
	hsa-miR-423-5p
	hsa-miR-429
	hsa-miR-4306
	hsa-miR-432-5p
	hsa-miR-448
	hsa-miR-4640-3p
	hsa-miR-503-5p
	hsa-miR-532-3p
	hsa-miR-542-3p
	hsa-miR-552-3p
	hsa-miR-613
	hsa-miR-655-3p
	hsa-miR-671-3p
	hsa-miR-708-5p
	hsa-miR-877-5p
	hsa-miR-92a-3p
	hsa-miR-92b-3p
	hsa-miR-942-5p
	hsa-miR-1298-5p
	hsa-miR-142-5p
	hsa-miR-181a-5p
	hsa-miR-181b-5p
	hsa-miR-181c-5p
	hsa-miR-181d-5p
	hsa-miR-186-5p
	hsa-miR-197-3p
	hsa-miR-221-3p
	hsa-miR-222-3p
	hsa-miR-302a-3p
	hsa-miR-302b-3p
	hsa-miR-302c-3p
	hsa-miR-302d-3p
	hsa-miR-302e
	hsa-miR-3121-3p
	hsa-miR-3163
	hsa-miR-3200-3p
	hsa-miR-323b-3p
	hsa-miR-371a-5p
	hsa-miR-372-3p
	hsa-miR-373-3p
	hsa-miR-374b-3p
	hsa-miR-377-3p
	hsa-miR-382-3p
	hsa-miR-3924
	hsa-miR-4262
	hsa-miR-431-5p
	hsa-miR-4429
	hsa-miR-4712-5p
	hsa-miR-4761-3p
	hsa-miR-506-5p
	hsa-miR-519a-3p
	hsa-miR-519b-3p
	hsa-miR-519c-3p
	hsa-miR-520a-3p
	hsa-miR-520c-3p
	hsa-miR-520d-3p
	hsa-miR-545-5p
	hsa-miR-556-3p
	hsa-miR-5579-3p
	hsa-miR-5590-3p
	hsa-miR-5687
	hsa-miR-5688
	hsa-miR-656-3p
	hsa-miR-660-5p
	hsa-miR-664b-3p
	hsa-miR-770-5p
	hsa-miR-892c-5p
	hsa-miR-9-5p
	hsa-miR-934
	hsa-miR-1278
	hsa-miR-129-5p
	hsa-miR-130a-3p
	hsa-miR-130a-5p
	hsa-miR-130b-3p
	hsa-miR-1911-5p
	hsa-miR-19a-3p
	hsa-miR-19b-3p
	hsa-miR-2115-3p
	hsa-miR-219a-2-3p
	hsa-miR-224-5p
	hsa-miR-23a-3p
	hsa-miR-23b-3p
	hsa-miR-23c
	hsa-miR-27a-3p
	hsa-miR-27b-3p
	hsa-miR-301a-3p
	hsa-miR-301b-3p
	hsa-miR-3666
	hsa-miR-382-5p
	hsa-miR-4295
	hsa-miR-454-3p
	hsa-miR-501-3p
	hsa-miR-502-3p
	hsa-miR-513a-5p
	hsa-miR-599
	hsa-miR-100-5p
	hsa-miR-101-3p
	hsa-miR-10a-5p
	hsa-miR-10b-5p
	hsa-miR-1197
	hsa-miR-122-5p
	hsa-miR-1247-5p
	hsa-miR-125a-5p
	hsa-miR-125b-5p
	hsa-miR-1269a
	hsa-miR-128-3p
	hsa-miR-1287-5p
	hsa-miR-1301-3p
	hsa-miR-132-3p
	hsa-miR-136-5p
	hsa-miR-139-5p
	hsa-miR-141-3p
	hsa-miR-144-3p
	hsa-miR-154-5p
	hsa-miR-182-5p
	hsa-miR-184
	hsa-miR-193a-5p
	hsa-miR-200a-3p
	hsa-miR-212-3p
	hsa-miR-218-5p
	hsa-miR-3150a-3p
	hsa-miR-328-3p
	hsa-miR-330-3p
	hsa-miR-338-3p
	hsa-miR-342-3p
	hsa-miR-345-3p
	hsa-miR-345-5p
	hsa-miR-361-3p
	hsa-miR-376c-3p
	hsa-miR-378a-3p
	hsa-miR-378b
	hsa-miR-378c
	hsa-miR-378d
	hsa-miR-378e
	hsa-miR-378f
	hsa-miR-378h
	hsa-miR-378i
	hsa-miR-409-3p
	hsa-miR-422a
	hsa-miR-4319
	hsa-miR-4644
	hsa-miR-4731-5p
	hsa-miR-489-3p
	hsa-miR-516b-5p
	hsa-miR-520a-5p
	hsa-miR-525-5p
	hsa-miR-5691
	hsa-miR-582-3p
	hsa-miR-616-3p
	hsa-miR-650
	hsa-miR-6509-3p
	hsa-miR-6512-3p
	hsa-miR-665
	hsa-miR-670-5p
	hsa-miR-671-5p
	hsa-miR-7-5p
	hsa-miR-769-5p
	hsa-miR-96-5p
	hsa-miR-99a-5p
	hsa-miR-99b-5p
