# Supplementary material for: Identification of a lncRNA AC011511.5- Mediated Competitive Endogenous RNA Network Involved in the Pathogenesis of Allergic Rhinitis
Source: Front Genet. 2022 May 31;13:811679. doi: 10.3389/fgene.2022.811679 (PMC9194448; doi:10.3389/fgene.2022.811679)
Supplement: Supplementary file 3 [file Table3.XLS]

## Sheet: Sheet1
Targeted relationship in the ceRNA network
source	target	source	target
AC007620.2	hsa-miR-613	hsa-miR-1271-5p	WARS
AC007620.2	hsa-miR-186-5p	hsa-miR-129-5p	ADAR
AC007620.2	hsa-miR-296-3p	hsa-miR-129-5p	B4GALT5
AC007620.2	hsa-miR-1-3p	hsa-miR-129-5p	BST2
AC007620.2	hsa-miR-206	hsa-miR-129-5p	DOPEY2
AC011511.5	hsa-miR-3187-3p	hsa-miR-129-5p	DUSP6
AC011511.5	hsa-miR-129-5p	hsa-miR-129-5p	ERF
AC011511.5	hsa-miR-1908-5p	hsa-miR-129-5p	FAM129A
AC011511.5	hsa-miR-204-5p	hsa-miR-129-5p	FNDC3B
AC011511.5	hsa-miR-211-5p	hsa-miR-129-5p	GNG10
AC011511.5	hsa-miR-3150a-3p	hsa-miR-129-5p	IQGAP1
AC011511.5	hsa-miR-518d-5p	hsa-miR-129-5p	MARCKS
AC011511.5	hsa-miR-519b-5p	hsa-miR-129-5p	MEGF9
AC011511.5	hsa-miR-519c-5p	hsa-miR-129-5p	MS4A6A
AC011511.5	hsa-miR-520c-5p	hsa-miR-129-5p	MXD1
AC011511.5	hsa-miR-663a	hsa-miR-129-5p	NABP1
AC011511.5	hsa-miR-665	hsa-miR-129-5p	NMI
AC011511.5	hsa-miR-744-5p	hsa-miR-129-5p	NUAK2
AC011511.5	hsa-miR-2681-5p	hsa-miR-129-5p	PLEKHO1
AC011511.5	hsa-miR-4525	hsa-miR-129-5p	PLXNC1
AC011511.5	hsa-miR-5010-5p	hsa-miR-129-5p	RGS19
AC011511.5	hsa-miR-576-5p	hsa-miR-129-5p	RTN4
AC011511.5	hsa-miR-3690	hsa-miR-129-5p	SNX27
AC011511.5	hsa-miR-188-5p	hsa-miR-129-5p	SORL1
AC011511.5	hsa-miR-518e-5p	hsa-miR-129-5p	SRGN
AC011511.5	hsa-miR-518f-5p	hsa-miR-129-5p	TMEM154
AC011511.5	hsa-miR-519a-5p	hsa-miR-129-5p	TNFSF10
AC011511.5	hsa-miR-522-5p	hsa-miR-129-5p	TRIOBP
AC011511.5	hsa-miR-523-5p	hsa-miR-129-5p	VCAN
AC011511.5	hsa-miR-151a-5p	hsa-miR-129-5p	VMP1
AC011511.5	hsa-miR-151b	hsa-miR-129-5p	ZFP36L1
AC011511.5	hsa-miR-6866-3p	hsa-miR-1-3p	GAA
BX890604.1	hsa-miR-145-5p	hsa-miR-1-3p	IFITM2
BX890604.1	hsa-miR-29a-3p	hsa-miR-1-3p	IFITM3
BX890604.1	hsa-miR-29b-3p	hsa-miR-1-3p	MARCKS
BX890604.1	hsa-miR-29c-3p	hsa-miR-1-3p	MSRB1
BX890604.1	hsa-miR-5195-3p	hsa-miR-1-3p	PGD
BX890604.1	hsa-miR-944	hsa-miR-1-3p	TIMP2
BX890604.1	hsa-miR-15a-5p	hsa-miR-145-5p	CAT
BX890604.1	hsa-miR-15b-5p	hsa-miR-151a-5p	IFITM2
BX890604.1	hsa-miR-16-5p	hsa-miR-151a-5p	IQGAP1
BX890604.1	hsa-miR-195-5p	hsa-miR-151a-5p	MXD1
BX890604.1	hsa-miR-424-5p	hsa-miR-151a-5p	TAP1
BX890604.1	hsa-miR-497-5p	hsa-miR-151b	IQGAP1
BX890604.1	hsa-miR-1271-5p	hsa-miR-151b	MXD1
		hsa-miR-151b	TAP1
		hsa-miR-15a-5p	GAA
		hsa-miR-15a-5p	WARS
		hsa-miR-15b-5p	GAA
		hsa-miR-15b-5p	WARS
		hsa-miR-16-5p	GAA
		hsa-miR-16-5p	WARS
		hsa-miR-186-5p	BASP
		hsa-miR-186-5p	MARCKS
		hsa-miR-186-5p	TIMP2
		hsa-miR-188-5p	CHST15
		hsa-miR-188-5p	DENND5A
		hsa-miR-188-5p	IQGAP1
		hsa-miR-188-5p	MARCKS
		hsa-miR-188-5p	MEGF9
		hsa-miR-188-5p	PPP1R9B
		hsa-miR-188-5p	RNF166
		hsa-miR-188-5p	SNX27
		hsa-miR-1908-5p	ADAR
		hsa-miR-1908-5p	ARHGAP1
		hsa-miR-1908-5p	B4GALT5
		hsa-miR-1908-5p	CNN2
		hsa-miR-1908-5p	DENND5A
		hsa-miR-1908-5p	IL4R
		hsa-miR-1908-5p	MAP3K11
		hsa-miR-1908-5p	MCOLN1
		hsa-miR-1908-5p	MYO1F
		hsa-miR-1908-5p	RAB5C
		hsa-miR-1908-5p	RGS19
		hsa-miR-1908-5p	ZFP36L1
		hsa-miR-195-5p	GAA
		hsa-miR-195-5p	WARS
		hsa-miR-204-5p	ADAR
		hsa-miR-204-5p	CHST15
		hsa-miR-204-5p	DENND5A
		hsa-miR-204-5p	DUSP6
		hsa-miR-204-5p	FAM129A
		hsa-miR-204-5p	IL6R
		hsa-miR-204-5p	MARCKS
		hsa-miR-204-5p	MEGF9
		hsa-miR-204-5p	MS4A6A
		hsa-miR-204-5p	MXD1
		hsa-miR-204-5p	PPP1R9B
		hsa-miR-204-5p	PXN
		hsa-miR-204-5p	RAB5C
		hsa-miR-204-5p	RNF166
		hsa-miR-204-5p	SNX27
		hsa-miR-204-5p	TMEM154
		hsa-miR-204-5p	TRIOBP
		hsa-miR-206	GAA
		hsa-miR-206	IFITM2
		hsa-miR-206	IFITM3
		hsa-miR-206	MARCKS
		hsa-miR-206	MSRB1
		hsa-miR-206	PGD
		hsa-miR-206	TIMP2
		hsa-miR-211-5p	ADAR
		hsa-miR-211-5p	CHST15
		hsa-miR-211-5p	DENND5A
		hsa-miR-211-5p	DUSP6
		hsa-miR-211-5p	FAM129A
		hsa-miR-211-5p	IL6R
		hsa-miR-211-5p	MARCKS
		hsa-miR-211-5p	MEGF9
		hsa-miR-211-5p	MS4A6A
		hsa-miR-211-5p	MXD1
		hsa-miR-211-5p	PPP1R9B
		hsa-miR-211-5p	PXN
		hsa-miR-211-5p	RAB5C
		hsa-miR-211-5p	RNF166
		hsa-miR-211-5p	SNX27
		hsa-miR-211-5p	TMEM154
		hsa-miR-211-5p	TRIOBP
		hsa-miR-2681-5p	B4GALT5
		hsa-miR-2681-5p	DUSP6
		hsa-miR-2681-5p	MEGF9
		hsa-miR-2681-5p	NDUFB6
		hsa-miR-2681-5p	RNF149
		hsa-miR-2681-5p	SORL1
		hsa-miR-2681-5p	TMEM154
		hsa-miR-2681-5p	TOPORS
		hsa-miR-296-3p	DOK3
		hsa-miR-29a-3p	CAT
		hsa-miR-29a-3p	GAA
		hsa-miR-29a-3p	WARS
		hsa-miR-29b-3p	CAT
		hsa-miR-29b-3p	GAA
		hsa-miR-29b-3p	WARS
		hsa-miR-29c-3p	CAT
		hsa-miR-29c-3p	GAA
		hsa-miR-29c-3p	WARS
		hsa-miR-3150a-3p	ADAR
		hsa-miR-3150a-3p	B4GALT5
		hsa-miR-3150a-3p	CNN2
		hsa-miR-3150a-3p	ERF
		hsa-miR-3150a-3p	IL4R
		hsa-miR-3150a-3p	IL6R
		hsa-miR-3150a-3p	MAP3K11
		hsa-miR-3150a-3p	MARCKS
		hsa-miR-3150a-3p	MXD1
		hsa-miR-3150a-3p	PPP1R9B
		hsa-miR-3150a-3p	PRR13
		hsa-miR-3150a-3p	PXN
		hsa-miR-3150a-3p	TRIOBP
		hsa-miR-3150a-3p	VCAN
		hsa-miR-3187-3p	ACAA1
		hsa-miR-3187-3p	ADAR
		hsa-miR-3187-3p	IL4R
		hsa-miR-3187-3p	LILRB1
		hsa-miR-3187-3p	NAMPT
		hsa-miR-3187-3p	PLXNC1
		hsa-miR-3187-3p	SORL1
		hsa-miR-3187-3p	VCAN
		hsa-miR-3690	CEBPB
		hsa-miR-3690	DTX3L
		hsa-miR-3690	RNF166
		hsa-miR-3690	SLC43A2
		hsa-miR-424-5p	GAA
		hsa-miR-424-5p	WARS
		hsa-miR-4525	B4GALT5
		hsa-miR-4525	CNN2
		hsa-miR-4525	FNDC3B
		hsa-miR-4525	MAP3K11
		hsa-miR-4525	MVP
		hsa-miR-4525	MXD1
		hsa-miR-4525	PPP1R9B
		hsa-miR-4525	PXN
		hsa-miR-4525	RTN4
		hsa-miR-4525	UBL5
		hsa-miR-4525	VCAN
		hsa-miR-4525	ZFP36L1
		hsa-miR-497-5p	GAA
		hsa-miR-497-5p	WARS
		hsa-miR-5010-5p	B4GALT5
		hsa-miR-5010-5p	CNN2
		hsa-miR-5010-5p	FNDC3B
		hsa-miR-5010-5p	IL4R
		hsa-miR-5010-5p	MAP3K11
		hsa-miR-5010-5p	MVP
		hsa-miR-5010-5p	MXD1
		hsa-miR-5010-5p	NAMPT
		hsa-miR-5010-5p	PRR13
		hsa-miR-5010-5p	UBL5
		hsa-miR-5010-5p	ZFP36L1
		hsa-miR-518d-5p	ADAR
		hsa-miR-518d-5p	B4GALT5
		hsa-miR-518d-5p	CYTH4
		hsa-miR-518d-5p	DTX3L
		hsa-miR-518d-5p	FAM129A
		hsa-miR-518d-5p	IQGAP1
		hsa-miR-518d-5p	MEGF9
		hsa-miR-518d-5p	MVP
		hsa-miR-518d-5p	MXD1
		hsa-miR-518d-5p	NAMPT
		hsa-miR-518d-5p	NUAK2
		hsa-miR-518d-5p	SNX27
		hsa-miR-518d-5p	TMEM154
		hsa-miR-518d-5p	TNFSF10
		hsa-miR-518d-5p	VMP1
		hsa-miR-518d-5p	ZFP36L1
		hsa-miR-518e-5p	DTX3L
		hsa-miR-518e-5p	SNX27
		hsa-miR-518e-5p	ZFP36L1
		hsa-miR-518f-5p	DTX3L
		hsa-miR-518f-5p	SNX27
		hsa-miR-518f-5p	ZFP36L1
		hsa-miR-5195-3p	CAT
		hsa-miR-519a-5p	DTX3L
		hsa-miR-519a-5p	SNX27
		hsa-miR-519a-5p	ZFP36L1
		hsa-miR-519b-5p	ADAR
		hsa-miR-519b-5p	B4GALT5
		hsa-miR-519b-5p	CYTH4
		hsa-miR-519b-5p	DTX3L
		hsa-miR-519b-5p	FAM129A
		hsa-miR-519b-5p	IQGAP1
		hsa-miR-519b-5p	MEGF9
		hsa-miR-519b-5p	MVP
		hsa-miR-519b-5p	MXD1
		hsa-miR-519b-5p	NAMPT
		hsa-miR-519b-5p	NUAK2
		hsa-miR-519b-5p	SNX27
		hsa-miR-519b-5p	TMEM154
		hsa-miR-519b-5p	TNFSF10
		hsa-miR-519b-5p	VMP1
		hsa-miR-519b-5p	ZFP36L1
		hsa-miR-519c-5p	ADAR
		hsa-miR-519c-5p	B4GALT5
		hsa-miR-519c-5p	CYTH4
		hsa-miR-519c-5p	DTX3L
		hsa-miR-519c-5p	FAM129A
		hsa-miR-519c-5p	IQGAP1
		hsa-miR-519c-5p	MEGF9
		hsa-miR-519c-5p	MVP
		hsa-miR-519c-5p	MXD1
		hsa-miR-519c-5p	NAMPT
		hsa-miR-519c-5p	NUAK2
		hsa-miR-519c-5p	SNX27
		hsa-miR-519c-5p	TMEM154
		hsa-miR-519c-5p	TNFSF10
		hsa-miR-519c-5p	VMP1
		hsa-miR-519c-5p	ZFP36L1
		hsa-miR-520c-5p	ADAR
		hsa-miR-520c-5p	B4GALT5
		hsa-miR-520c-5p	CYTH4
		hsa-miR-520c-5p	DTX3L
		hsa-miR-520c-5p	FAM129A
		hsa-miR-520c-5p	IQGAP1
		hsa-miR-520c-5p	MEGF9
		hsa-miR-520c-5p	MVP
		hsa-miR-520c-5p	MXD1
		hsa-miR-520c-5p	NAMPT
		hsa-miR-520c-5p	NUAK2
		hsa-miR-520c-5p	SNX27
		hsa-miR-520c-5p	TMEM154
		hsa-miR-520c-5p	TNFSF10
		hsa-miR-520c-5p	VMP1
		hsa-miR-520c-5p	ZFP36L1
		hsa-miR-522-5p	DTX3L
		hsa-miR-522-5p	SNX27
		hsa-miR-522-5p	ZFP36L1
		hsa-miR-523-5p	DTX3L
		hsa-miR-523-5p	SNX27
		hsa-miR-523-5p	ZFP36L1
		hsa-miR-576-5p	B4GALT5
		hsa-miR-576-5p	CARD16
		hsa-miR-576-5p	COTL1
		hsa-miR-576-5p	DENND5A
		hsa-miR-576-5p	GNG10
		hsa-miR-576-5p	IL6R
		hsa-miR-576-5p	IQGAP1
		hsa-miR-576-5p	MARCKS
		hsa-miR-576-5p	MEGF9
		hsa-miR-576-5p	MXD1
		hsa-miR-576-5p	NAMPT
		hsa-miR-576-5p	PLXNC1
		hsa-miR-576-5p	RNF149
		hsa-miR-576-5p	SNX27
		hsa-miR-576-5p	SORL1
		hsa-miR-576-5p	TOPORS
		hsa-miR-576-5p	VMP1
		hsa-miR-576-5p	ZFP36L1
		hsa-miR-613	ALDH2
		hsa-miR-613	GAA
		hsa-miR-613	IFITM2
		hsa-miR-613	IFITM3
		hsa-miR-613	MARCKS
		hsa-miR-613	MSRB1
		hsa-miR-613	PGD
		hsa-miR-613	TIMP2
		hsa-miR-663a	ADAR
		hsa-miR-663a	ARHGAP1
		hsa-miR-663a	B4GALT5
		hsa-miR-663a	CEBPB
		hsa-miR-663a	CNN2
		hsa-miR-663a	COTL1
		hsa-miR-663a	CYBA
		hsa-miR-663a	DENND5A
		hsa-miR-663a	IL4R
		hsa-miR-663a	MCOLN1
		hsa-miR-663a	MYO1F
		hsa-miR-663a	NUAK2
		hsa-miR-663a	PPP1R9B
		hsa-miR-663a	RAB5C
		hsa-miR-663a	RGS19
		hsa-miR-663a	SLC43A2
		hsa-miR-663a	ZFP36L1
		hsa-miR-665	ADAR
		hsa-miR-665	ARHGAP1
		hsa-miR-665	B4GALT5
		hsa-miR-665	BST2
		hsa-miR-665	CHST15
		hsa-miR-665	CNN2
		hsa-miR-665	COTL1
		hsa-miR-665	CYTH4
		hsa-miR-665	DHRS13
		hsa-miR-665	FAM129A
		hsa-miR-665	FRAT1
		hsa-miR-665	IL4R
		hsa-miR-665	IL6R
		hsa-miR-665	MEGF9
		hsa-miR-665	MXD1
		hsa-miR-665	NABP1
		hsa-miR-665	NUAK2
		hsa-miR-665	PLCB2
		hsa-miR-665	PPP1R9B
		hsa-miR-665	PRR13
		hsa-miR-665	PXN
		hsa-miR-665	RNF166
		hsa-miR-665	SNX27
		hsa-miR-665	SRGN
		hsa-miR-665	TMEM154
		hsa-miR-665	TNFRSF10C
		hsa-miR-665	TRIOBP
		hsa-miR-665	VCAN
		hsa-miR-6866-3p	MARCKS
		hsa-miR-744-5p	ADAR
		hsa-miR-744-5p	ARHGAP1
		hsa-miR-744-5p	B4GALT5
		hsa-miR-744-5p	CNN2
		hsa-miR-744-5p	ERF
		hsa-miR-744-5p	FRAT1
		hsa-miR-744-5p	IL4R
		hsa-miR-744-5p	IL6R
		hsa-miR-744-5p	MCOLN1
		hsa-miR-744-5p	RAB5C
		hsa-miR-744-5p	RGS19
		hsa-miR-744-5p	RNF166
		hsa-miR-744-5p	UBL5
		hsa-miR-744-5p	ZFP36L1
		hsa-miR-944	CAT
